# Supplementary material for: Microbiome Dynamics in a Large Artificial Seawater Aquarium
Source: Appl Environ Microbiol. 2018 May 1;84(10):e00179-18. doi: 10.1128/AEM.00179-18 (PMC5930379; doi:10.1128/AEM.00179-18)
Supplement: Supplemental material [file AEM.00179-18_zam010188504sd2.xlsx]

## Sheet: Table S1
Table S1: Chemical parameters of the Ocean Voyager water column and their associated target range, observed range over the relevant dates (if available), and correlation coefficient with turbidity and qPCR results. ND = not detected. NA = not available.
Parameter	Target range	Observed range	R2 (vs turbidity)	R2 (vs copies/mL)
Total alkalinity	150-180 mg/L	157.3-204.9 mg/L	0.082	0.266
Ammonia	0-0.002 mg/L	ND-0.03	NA	NA
Dissolved oxygen	93-100%	100.6-112.7%	0.412	0.261
Nitrate	0-50 mg/L	46.3-77.5 mg/L	0.308	0.371
Nitrite	0-0.002 mg/L	0-0.11 mg/L	0.015	0.074
pH	8.00-8.30	7.96-8.17	0.069	0.078
Salinity	32-34 ppt	29.97-32.48 ppt	0.307	0.159
Temperature	23.5-24.5º C	24.56-24.72º C	0.041	0.424
Redox potential	NA	340-470	0.255	0.001

## Sheet: Table S2
Table S2: Sampling schedule and associated turbidity (if available), bloom classification, qPCR copy number (if available), and existence of sequence data sets.
Date	Turbidity (NTUs)	Time period	Bloom condition	qPCR copy number (x 105/ml)	Amplicon data	Metagenome	Metatranscriptome
2016-05-18	24.3	1	Non-bloom		X
2016-06-01	23.1	1	Non-bloom
2016-06-08	27.1	1	Non-bloom
2016-06-15	25.5	1	Non-bloom
2016-06-22	24.9	1	Non-bloom
2016-06-29	23.3	1	Non-bloom
2016-07-06	33	1	Transition
2016-07-12	27.2	1	Non-bloom	3.1	X
2016-07-19	28.6	1	Non-bloom
2016-07-26	31.5	1	Transition
2016-08-01	41.7	1	Bloom
2016-08-03	60	1	Bloom
2016-08-05	46	1	Bloom	9.6	X	X	X
2016-08-12	52.4	1	Bloom
2016-08-19	41.9	1	Bloom
2016-08-29	28.7	1	Non-bloom		X
2016-09-05	34.8	2	Transition
2016-09-12	32.6	2	Transition
2016-09-19	32.7	2	Transition
2016-09-28	31.6	2	Transition	0.2	X	X	X
2016-10-05	32.6	2	Transition
2016-10-12	35.2	2	Bloom
2016-10-20	36.5	2	Bloom	9.6	X
2016-10-27	34.9	2	Transition
2016-11-03	32.6	2	Transition	1.2	X
2016-11-10	29.5	2	Non-bloom
2016-11-17	32.2	2	Transition	0.5	X
2016-11-24	30.6	2	Transition
2016-12-01	25.2	2	Non-bloom	2.6	X
2016-12-08	23	3	Non-bloom
2016-12-15	22.1	3	Non-bloom		X
2016-12-22	21.3	3	Non-bloom
2016-12-29	20.2	3	Non-bloom	0.8	X
2017-01-05	21.3	3	Non-bloom
2017-01-12	19.4	3	Non-bloom	0.5	X
2017-01-19	19.4	3	Non-bloom
2017-01-26	19.6	3	Non-bloom		X
2017-02-02	18.9	3	Non-bloom
2017-02-09	20.8	3	Non-bloom		X
2017-02-16	23.8	3	Non-bloom
2017-02-23	25.6	3	Non-bloom		X
2017-03-02	26.3	4	Non-bloom
2017-03-09	32.7	4	Transition		X
2017-03-14	25.7	4	Non-bloom
2017-03-30		4			X
2017-04-13		4			X
2017-04-27		5			X
2017-05-11		5			X
2017-05-23		5			X
2017-06-01		5			X
2017-06-15		5			X
2017-06-29		5			X
2017-07-13		5			X
2017-07-29		5			X

## Sheet: Table S3
Table S3: Assembly statistics for the two metagenomic co-assemblies. All statistics calculated via MetaQUAST based on a Megahit coassembly.
Assembly	contigs ≥ 1000 bp	contigs ≥ 2500 bp
# contigs (>= 0 bp)	18209	2462
# contigs (>= 1000 bp)	18209	2462
# contigs (>= 5000 bp)	542	542
# contigs (>= 10000 bp)	167	167
# contigs (>= 25000 bp)	77	77
# contigs (>= 50000 bp)	55	55
Total length (>= 0 bp)	45281317	23029363
Total length (>= 1000 bp)	45281317	23029363
Total length (>= 5000 bp)	16695321	16695321
Total length (>= 10000 bp)	14259510	14259510
Total length (>= 25000 bp)	13005785	13005785
Total length (>= 50000 bp)	12270000	12270000
# contigs	18209	2462
Largest contig	1507463	1507463
Total length	45281317	23029363
GC (%)	47.84	50.3
N50	2581	90952
N75	1416	4512
L50	2309	45
L75	8530	664
# N's per 100 kbp	0	0

## Sheet: Table S4
Table S4: Metagenome and metatranscriptome sequencing, assembly mapping, merging, and taxonomic assignment statistics.
Sample	DNA/RNA	Total pairs	% Mapped to assembly (contig size ≥ 1000 bp)	% Mapped to assembly (contig size ≥ 2500 bp)	Merged pairs	Unmerged pairs	% combined	Ribopicked reads	DIAMOND hits (k10)	MEGAN - Bacteria	MEGAN - Archaea	MEGAN - Euk	Sulfurimonas - LCA	Alphaproteobacteria - LCA
0805	DNA	12725488	68.58	64.31	8993827	3731661	70.68	8963441	22927904	2301620	12339	26470	1491	1639526
0928	DNA	8888831	69.57	67.63	5243510	3645321	58.99	5230561	26811817	2881009	26360	53923	4060	1482215
0805	RNA	6731937	10.47	6.75	5941548	790389	88.26	3340400	11232899	797573	2998	366758	79681	72411
0928	RNA	4703049	67.85	64.88	4082851	620198	86.81	3629360	16696469	1563691	51619	104001	1388	1001508
% merged - FLASH
% mapping - Bowtie2
Megan-Bacteria- # DIAMOND-identified reads assigned to bacteria via MEGAN6
Megan-Archaea- # DIAMOND-identified reads assigned to archaea via MEGAN6
Megan-Euk - # DIAMOND-identified reads assigned to eukaryotes via MEGAN6
Sulfurimonas-LCA, # of protein coding transcripts assigned to Sulfurimonas in MEGAN using the lowest common ancestor (LCA) algorithm
Alphaproteobacteria-LCA, # of protein coding transcripts assigned to the alphaproteobacteria in MEGAN using the lowest common ancestor (LCA) algorithm

## Sheet: Table S5
Table S5: CheckM genome completeness statistics from bins generated by MaxBin 2.0 and refined in anvi'o. Bins highlighted with the same color represent the same genome from the different samples.
Bin Id	Marker lineage	# genomes	# markers	# marker sets	0	1	2	3	4	5+	Completeness	Contamination	Strain heterogeneity
0805_001	c__Alphaproteobacteria (UID3337)	468	388	250	6	379	3	0	0	0	98.4	0.8	0
0805_002	k__Bacteria (UID203)	5449	104	58	71	29	4	0	0	0	39.58	6.03	0
0805_003	k__Bacteria (UID203)	5449	103	58	101	2	0	0	0	0	3.45	0	0
0805_004	f__Rhodobacteraceae (UID3360)	56	583	314	470	109	3	1	0	0	17.54	0.32	0
0805_005	c__Betaproteobacteria (UID3959)	235	416	211	251	130	31	4	0	0	34.07	8.16	0
0805_006	k__Bacteria (UID203)	5449	104	58	7	47	41	8	1	0	90.52	51.46	1.41
0805_007	root (UID1)	5656	56	24	56	0	0	0	0	0	0	0	0
0805_008	root (UID1)	5656	56	24	56	0	0	0	0	0	0	0	0
0805_009	c__Alphaproteobacteria (UID3305)	564	349	230	19	329	1	0	0	0	97.96	0.43	0
0805_010	c__Alphaproteobacteria (UID3305)	564	349	230	21	326	2	0	0	0	97.74	0.87	0
0928_001	c__Alphaproteobacteria (UID3305)	564	349	230	1	347	1	0	0	0	99.91	0.43	0
0928_002	c__Alphaproteobacteria (UID3305)	564	349	230	1	343	5	0	0	0	99.91	2.17	0
0928_003	c__Alphaproteobacteria (UID3337)	468	388	250	10	375	3	0	0	0	96.8	0.8	0
0928_004	k__Bacteria (UID2495)	5449	104	58	6	48	43	6	1	0	92.24	52.32	1.49
0928_005	c__Betaproteobacteria (UID3959)	235	416	211	142	177	78	18	1	0	62.38	27.37	0.72
0928_006	f__Rhodobacteraceae (UID3360)	56	583	314	525	55	2	1	0	0	8.05	0.16	0

## Sheet: Table S6
Table S6: Percentage of unmapped and mapped metagenome and metatranscriptome reads recruited to each of the three major bins generated from each sample.
		0805 read recruitment (%)			0928 read recruitment (%)
Sample reads (unmapped)	Sample type	0805_001	0805_009	0805_010	0928_003	0928_001	0928_002
0805	metagenome	61.77	0.01	0	60.32	0.63	1.43
0928	metagenome	6.38	41.03	12.31	6.02	44.77	12.97
0805	metatranscriptome	1.9	0.04	0.02	1.89	0.05	0.12
0928	metatranscriptome	6.1	27.39	17.45	5.98	30.67	19.79
		0805 read recruitment (%)			0928 read recruitment (%)
Sample reads (mapped)	Sample type	0805_001	0805_009	0805_010	0928_003	0928_001	0928_002
0805	metagenome	88.68	0.02	0.006	86.69	0.66	3.215
0928	metagenome	8.21	56.296	16.61	7.79	61.83	17.632
0805	metatranscriptome	27.4	0.46	0.24	26.94	0.57	2.02
0928	metatranscriptome	9.65	40.52	22.4	9.45	45.46	27.03

## Sheet: Table S7
Table S7. Reference genomes used to build the phylogeny with the three MAGs.
Species name	Representative genome	NCBI RefSeq
Actibacterium mucosum	Actibacterium mucosum KCTC 23349	NZ_JFKE01000001.1
Bdellovibrio bacteriovorus	Bdellovibrio bacteriovorus strain R0	LUKE01000001.1
Caulobacter vibriodes	Caulobacter crescentus CB15	NC_002696.2
Dinoroseobacter shibae	Dinoroseobacter shibae DFL 12	NC_009952.1
Erythrobacter citreus	Erythrobacter citreus LAMA 915	NZ_JYNE01000025.1
Kiloniella laminariae	Kiloniella laminariae DSM 19542	NZ_KB893134.1
Kordiimonas gwangyangensis	Kordiimonas gwangyangensis DSM 19435	AQXF01000001.1
Kordiimonas lacus	Kordiimonas lacus strain S3-22	NZ_LRUA01000001.1
Kordoiimonas lipolytica	Kordiimonas lipolytica strain M41	NZ_LRUB01000001.1
Loktanella hongkongensis	Loktanella hongkongensis DSM 17492	NZ_CM002675.1
Maricaulis maris	Maricaulis maris MCS10	NC_008347.1
Nitrobacter hamburgensis	Nitrobacter hamburgensis X14	NZ_007964.1
Oceanicola granulosus	Oceanicola granulosus HTCC2516	NZ_CH724112.1
Octadecabacter arcticus	Octadecabacter arcticus 238	NC_020908.1
Paracoccus aminovorans	Paracoccus aminovorans strain HPD-2	NZ_KQ955208.1
Phaeobacter gallaeciensis	Phaeobacter gallaeciensis DSM 26640	NC_023137.1
Pseudovibrio denitrificans	Pseudovibrio denitrificans JCM 12308	NZ_BAZK01000001.1
Rhodobacter capsulatus	Rhodobacter capsulatus SB 1003	NC_014034.1
Rhodobacter sphaeroides	Rhodobacter sphaeroides 2.4.1	NC_007493.2
Roseobacter denitrificans	Roseobacter denitrificans Och 114	NC_008209.1
Ruegeria pomeroyi	Ruegeria pomeroyi DSS-3	NC_003911.12
Shimia marina	Shimia marina CECT7688	NZ_CYPW01000001.1
Silicibacter lacuscaerulensis	Silicibacter lacuscaerulensis ITI-1157	NZ_GG704596.1
Sulfitobacter mediterraneus	Sulfitobacter mediterraneus KCTC 32188	NZ_JASH01000001.1
Thalassobius mediterraneus	Thalassobius mediterraneus CECT5383	NZ_CYSF01000001.1
Tropicibacter naphthalenivorans	Tropicibacter naphthalenivorans strain DSM 19561	NZ_FWXX01000031.1
Xanthobacter autotrophicus	Xanthobacter autotrophicus Py2	NC_009720.1

## Sheet: Table S8
Table S8: Ribosomal RNA annotations in the co-assembled metagenome (contig ≥ 2500 bp).
Contig_split	Annotation (blast nr)	Accession	Query cover (%)	% ID	Bin (0805-unref)	Bin (0928-unref)	Removed from bin?
c_000000001005_split_00001	Polygordius appendicularis 28S ribosomal RNA gene, partial sequence	EU418872.1	70	83	1	4	Y
c_000000001183_split_00001	Biecheleria brevisulcata genes for 18S rRNA, ITS1, 5.8S rRNA, ITS2, 28S rRNA, partial and complete sequence, strain: trd276-kt	LC068842.1	82	93	6	4	Y
c_000000000050_split_00001	Spisula solidissima external transcribed spacer, partial sequence; 18S ribosomal RNA gene, internal transcribed spacer 1, 5.8S rRNA gene, internal transcribed spacer 2, and 28S ribosomal RNA gene, complete sequence…	JN196041.1	100	99	4	3	Y
c_000000008365_split_00001	Carcharias taurus internal transcribed spacer 2, and 28S ribosomal RNA gene, partial sequence	AY049815.1	99	97	4	3	Y
c_000000012350_split_00001	Parcubacteria (Campbellbacteria) bacterium GW2011 OD1 34 28, complete genome	CP011215.1	77	82	6	4	N
c_000000002321_split_00001	Uncultured bacterium KM3-47-A6 genomic sequence [23S rRNA]	EU686609.1	99	88	3	1	N
c_000000002863_split_00001	Pseudovibrio sp. FO-BEG1, 23S ribosomal RNA, complete sequence	CP003147.1	87	88	None	2	Y
c_000000002863_split_00001	Uncultured bacterium clone 5S22 16S ribosomal RNA gene, partial sequence	JF272189.1	97	99	None	2	Y

## Sheet: Table S9
Table S9. Annotation of genes involved in aerobic respiration and the MAGs in which they were identified. All listed genes were also transcribed in at least one sample.
Annotation	Accession (UniProt)	Pathway	0805_001	0928_001	0928_002
Succinate dehydrogenase cytochrome b556 subunit	sdhC	TCA Cycle	Y	Y	Y
Succinate dehydrogenase flavoprotein subunit	sdhA	TCA Cycle	Y	Y	Y
Succinate dehydrogenase iron-sulfur subunit	sdhB	TCA Cycle	Y	Y	Y
Acetyl-coenzyme A synthetase	acsA	TCA Cycle	Y	Y	Y
Isocitrate dehydrogenase [NADP]	icd	TCA Cycle	Y	Y
Cytochrome c oxidase subunit 1	ctaD	electron transport chain	Y	Y	Y
Cytochrome c oxidase assembly protein CtaG	ctaG	electron transport chain	Y	Y	Y
Cytochrome c oxidase subunit 3	ctaE	electron transport chain	Y	Y	Y
Cytochrome c oxidase subunit 2	ctaC	electron transport chain	Y		Y
Cytochrome c oxidase subunit 4	ctaH	electron transport chain	Y
Cytochrome c biogenesis ATP-binding export protein	ccmA	electron transport chain	Y	Y	Y
Cytochrome bd-II ubiquinol oxidase subunit 2	appB	electron transport chain			Y
Cytochrome bd-II ubiquinol oxidase subunit 1	appC	electron transport chain			Y
Electron transfer flavoprotein-ubiquinone oxidoreductase		electron transport chain		Y
Glyceraldehyde-3-phosphate dehydrogenase 1	gapA	glycolysis	Y	Y
Phosphoglycerate kinase	pgk	glycolysis		Y
Fructose-biphosphate aldolase	fba	glycolysis		Y
pyruvate kinase		glycolysis	Y	Y	Y
Cbb3-type cytochrome c oxidase subunit FixP	fixP	oxidative phosphorylation		Y
Cytochrome c oxidase subunit 1 %2C bacteroid	fixN	oxidative phosphorylation		Y
Pyruvate dehydrogenase E1 component subunit beta	phdB	pyruvate decarboxylation		Y	Y
Oxygen-dependent coproporphyrinogen-III oxidase	hemF	Heme formation			Y

## Sheet: Table S10
Table S10: Genes related to oxidative stress tolerance and the MAGs in which they were identified using Prokka.
Annotation	Accession (UniProt)	0805_001	0928_001	0928_002
Catalase-peroxidase	katG	X	X	X
Hydrogen peroxide-inducible genes activator	oxyR	X	X	X
putative FAD-linked oxidoreductase	NA	X
Glucose 1-dehydrogenase 2	ycdF	X
Acetophenone carboxylase gamma subunit	apc3			X
Quinone oxidoreductase 1	qorA			X
Isoquinoline 1-oxidoreductase subunit beta	iorB			X
Oxidoreductase YdhF	ydhF			X
Putative oxidoreductase CzcO	czcO			X
Putative peroxiredoxin bcp	bcp		X	X
Putative oxidoreductase mhqP	mhqP			X
Multifunctional dye peroxidase DyP2	dyp2	X	X	X
Selenocysteine-containing peroxiredoxin PrxU	prxdU			X
Thioredoxin 1	trxA			X
Alkyl hydroperoxide reductase	ahpC	X	X	X
Cytochrome c551 peroxidase	ccp		X
Superoxide dismutase	sodB	X
Glutathione peroxidase BsaA	bsaA	X
Peroxide-responsive repressor	perR	X
Catalase-related peroxidase	NA	X
Organic hydroperoxide resistance transcriptional regulator	ohrR	X		X
Pentachlorophenol 4-monooxygenase	pcpB		X
Epoxide hydrolase B	NA		X
Peroxide stress protein YaaA	yaaA	X	X	X
Cytochrome c1	petC	X	X	X
Cytochrome b	petB	X	X	X
Ubiquinol-cytochrome c reductase iron-sulfur subunit	petA	X	X	X

[truncated: 2 more sheets: Table S11, Table S12]
